# Supplementary material for: Highly preserved consensus gene modules in human papilloma virus 16 positive cervical cancer and head and neck cancers
Source: Oncotarget. 2017 Dec 7;8(69):114031–40. doi: 10.18632/oncotarget.23116 (PMC5768383; doi:10.18632/oncotarget.23116)
Supplement: Supplementary file 2 [file oncotarget-08-114031-s002.xls]

## Sheet: Supplementary Table 1
	brown	yellow	blue	turquoise	green	red	black	pink
	LRRN4CL	TRIM40	CDC42SE2	KRT78	KLF7	TMEM72	TYMS	HYDIN2
	NAV3	HOXC12	CNOT6L	LRRC43	STAT1	LOC285300	LOC375196	CCDC26
	STMN1	MGC20647	FLJ31715	ATP6V1C2	CTSC	TP53BP1	DHFR	C18orf20
	CACYBP	C21orf15	OSGIN2	C1orf177	CTSL1	F11	DHFR.2	OLFM3
	DHFR.1	NFYC	EME2	C5orf28	SLC16A1	KDM5B	STIM1	C9orf68
	SMAD2.1	LOC338694	RPAP3	CTNND1	SLC16A1.1	ACAA2	RNASEH2A	OR2C3
	CDK1	CHML	LOC283888	RABEPK	CFB	TAOK2	RFC5	RNASET2
	FAIM2	C6orf174	NEDD1	GBP6	IFI27	RAB3A	CDC45	C10orf44
	MAPT	C9orf29	KIAA1543	HCG22	PLSCR1	SLC14A1	CLUAP1	LOC729870
	ZWINT	KRT79	CBX3.1	LOC441178	PLOD2.1	INS	NFE2L3	RNF103
	HSD11B2	SLC39A6	GNG10	LOC441178.1	LTBP1	IFNW1	MLF1	SAMD5
	PDE2A	DGCR2	MED13	HOPX	LAMA3	PSG4	CXCL13	BHLHB9
	PMAIP1	FAM20B	TNFAIP3	C9orf169	LOX	CLDN6	SYNGR3	DDX19A
	PMAIP1.1	SMAD2	IL8	TCP11L2	LDOC1	SELPLG	RIBC2	MLEC
	BRCA1	SMAD2.2	BCAS2	FMN1	MMP1	FAM120A	SYCP2	MLF1.1
	NEK2	DAPK3	KIF2A	EMP1	HOMER3	PBX2	HOXC6	ZNF135
	ABCA8	CA12	NFIL3	SOX4	HLF	PATZ1	ATP4A	ARMCX4
	TGFBR3	ST3GAL2	NDST2	IFI30	PLAU	IGHA	CBX5	PDIA4
	CKM	PRIM2.1	SLC43A1	FARP1	ISG15	POU2F2	NEDD4L.1	KCNK2
	TTK	HSPB2	GAS1	MTMR3	MMP10	FSHB	OLFM1	RGSL1
	PLK4	HOXD3	RECQL	LYN	PLA2G7	CYP11B2	APITD1	GABARAPL3
	CLEC3B	ALOX15B	TMEFF1	ITPR2	PAK2	PVT1	HSP90AA1.1	C1orf216
	PHYHIP	GCKR	SNX4	ITPR2.1	APOL1	KIR2DL1 /// KIR2DL2 /// KIR2DL3 /// KIR2DL5A /// KIR2DL5B /// KIR2DS1 /// KIR2DS2 /// KIR2DS3 /// KIR2DS4 /// KIR2DS5 /// KIR3DP1 /// LOC727787	IPO9	RAB7A
	ACOX2	SLC13A2	CASK	TRIP10	CDKN2A	KLF11	DTL	OR2J3
	CCL14 /// CCL15	ST8SIA3	EIF5	AKAP2 /// PALM2-AKAP2	SLC16A1.2	LPPR2	C21orf45	TMEM35
	TNXA /// TNXB	FOXE1	NONO	C1QB	NCF2	NLGN3	HIF3A	GLP2R
	MPHOSPH9	ANK1	CDC42EP3	MDC1	RSAD2	C9orf9	RIC8B	DTNBP1
	ITGA10	HOXA11	HDGFRP3	MTR	IFI44	GLYR1	PDE7B	HIPK2
	DARC	OR10H2	SPP1	MAOB	LOX.1	LMBR1	PAIP2B	JPH4
	AQP1	PCBP4	NAT6	PPP1R3C	RAB31	ZNF219	TMEM38B.1	PRTG
	CENPF	NSL1	MTMR3.1	ISG20	LRRC8D	SCD5	TBL1XR1	RMST
	SH3BP2	ARC	TXNDC9	MAL	DEPDC6	FLJ38576	EXOC6	PLCXD3
	GPM6A	ASMT	PSMD14	BTRC	DDX60	PEG3-AS	ACPL2	ONECUT2
	RPA3	CNGB1	LHFPL2	EFNB3	IFIH1	IRX1	NEDD4L.2	TMEM106A
	CD34	ATP13A3	SKIV2L2	PLCD1	USP18	TIMM13	C18orf54	DPF3
	CDKN3	C1orf107	FAM115A	SPINK5	PDGFD	DNM1P41	PRPS2	FSIP2
	RGN	FOXA2	ATP9B	PLS1	C3orf52	HS6ST3	ABCA17P	ABCB5
	MCM4	TSSK2	C19orf2	BBOX1	GTDC1	POMGNT1	FOXRED2	RIMKLA
	FANCI	PMS2P4	PHTF1	PRSS2	HERC5	HHLA1	ZFR2	ZNF214
	CCNA2	PIK3R4	PRIM2.2	KLK11	C7orf49	CACHD1	TCAM1P	LOC100506652
	TNXA /// TNXB.1	NCR1	HDGFRP3.1	DNASE1L3	C7orf25 /// PSMA2	AIPL1	FBXO5
	KANK3	SLC29A3	HOXB7	PSMC3IP	GNA12	HGD	LOC283143
	WDR67	FEZF2	ADI1	KALRN	SH3BP4	ZDHHC1	LOC100506684
	PLA2G5	ANKRD2	ENAH	GUCY2C	PMEPA1	FLJ10661	DHFR.3
	ITGA7	C6orf27	ARMC1	OVOL1	LIMA1	ANKS6	RBM12B
	POGLUT1	RBPJL	RNPEPL1	ENDOU	GALNT2	CXorf64
	ACBD4	BCAN	SNX10	ZNF254	SHROOM3	KCNC2
	ABI3BP	C1orf174	TMEM38B	ALOX12	CTSC.1	TBX5
	MCM10	REPIN1	HEY1	SPAG11B	CTSC.2	SPTAN1
	KIF18B	TBC1D16	MAGOHB	TGM5	PHLDB2	LOC440354
	RACGAP1	GPR81	YEATS4	LGALS8	CGNL1	BCL6B
	DTL.1	HELZ	C12orf5	GRB10	TAP2	LOC100506926
	DCLRE1B	KLHL24	TWSG1	CRISP2	INHBA	TWF1
	UBE2T	KIAA1543.1	NEIL1	KCNAB1	FAM3D
	CDCA3	LRTOMT	SHCBP1	TRIM29.1	DDX60L
	HELLS	ZNF407	ZNF267	ZNF271	LRRC8C
	ANGPTL1	PPP1R14B	CRNKL1	TYRO3	XAF1
	UHRF1	ICA1	MOCOS	PVRL1	WDR66
	FAM173B	KIF9	RC3H2	FUT6	TAF10
	CLMN	CXorf51	KIF18A	MAPK3	LOC100131662
	AR.1	SLC25A34	CSRNP2	RNF167	RSAD2.1
	PODN	CELF5	SOD2	KIAA0182	STAT1.1
	DNALI1	DPH3P1	CSNK1E	LPIN1
	LOC100505881	ZNF71	CSGALNACT2	LOC100291232 /// PLEKHM1 /// PLEKHM1P
	RERG	C14orf166B	ASAP3	HNRNPH1
	ECSCR	PDE12	ENAH.1	EMP1.1
	RPS6KA6	HMCN2	RPRD1A	PSMC3IP.1
	SCARA5	LOC100288781	NLK	RABL3
	C1orf173	LOC100507235	TMEM38B.2	EFNA5
	MORN5	SEC1	PRTFDC1	ALMS1
	LRRC46	FLJ35220	PCGF6	FGF18
	TACR1	MGC12916	UBTD2	PVR
	CPNE4	ZGLP1	NUFIP2	GYS2
	DNAH1	C21orf89	C12orf75	RAPGEF3
	MASP1	FLJ45983	C1orf31	DOCK9
	TMEM132C	LGI4	CDC42EP3.1	ZNF273
	TSPAN32	ACTL9	KLHL5	RTCD1
	PPIL5	FAM47A	HIP1	PRSS1 /// TRY6
	FAM119A	CYTH3	ELMOD2	DLG1
	LRRC33	LOC401463	FCHSD1	FUT3
	LOC388780		ZNF697	IL1RN
	TMEM146		RHPN2	KLK13
	NRG4		CD274	EPS8L2
			SNHG9	DVL2
			ZNF281	ANO10
			RORC	C1orf116
			PGM2L1	SYNPO2L
			PGM2L1.1	C2orf54
			ROR2	CARD14
			FAM24B	C5orf54
			ZC3H12C	C11orf17 /// NUAK2
			CENPL	P2RX2
			LOC100506918	LOC100506076 /// LOC100506123
			SPRY3	ALS2CL
			LOC284861	SORBS1
			CES3	AIF1L
			EIF5A2	CENPJ
			UNC119B	TMPRSS3
			LOC338864	KCNK7
			SLC30A6	CNFN
			SEMA3F	C15orf17
			LRCH4 /// SAP25	SH3GLB2
			TLE2	RHOBTB3
			HEY1.1	STIM2
			ADAP1	BCAT1
				SPNS2
				LOC541471 /// NCRNA00152
				C1orf59
				C10orf35
				C19orf28
				TMEM63C
				KALRN.1
				TBC1D24
				SAMD5.1
				C1orf116.1
				LOC642852
				ATG9B
				USP2
				PTPDC1
				SIX4
				SHMT1
				DLX3
				RNF213
				PRSS27
				LRFN2
				DENND2C
				STIM2.1
				TRPS1
				SBSN
				CPEB2
				ANKRD22
				PPP1R3C.1
				DPCR1
				SAMD5.2
				RDH12
				SFTA2
				DNAJC5
				CYP4F22
				ISG20.1
				LPPR2.1
				HEATR6
